# Supplementary material for: Probiotics Modulate Host Immune Response and Interact with the Gut Microbiota: Shaping Their Composition and Mediating Antibiotic Resistance
Source: Int J Mol Sci. 2023 Sep 7;24(18):13783. doi: 10.3390/ijms241813783 (PMC10531388; doi:10.3390/ijms241813783)
Supplement: Supplementary file 1 [file ijms-24-13783-s001.zip]

Archive with 3 entries (3 files):
- Supplementary excel file S1.xlsx
- Supplementary excel file S2.xlsx
- Supplementary excel file S3.xlsx
