# Supplementary material for: Probiotics Modulate Host Immune Response and Interact with the Gut Microbiota: Shaping Their Composition and Mediating Antibiotic Resistance
Source: Int J Mol Sci. 2023 Sep 7;24(18):13783. doi: 10.3390/ijms241813783 (PMC10531388; doi:10.3390/ijms241813783)
Supplement: Supplementary file 1 [file ijms-24-13783-s001.zip › Supplementary excel file S1.xlsx]

## Sheet: Probiotics composition 
Probiotic Name	Probiotic Strain	Growth Media	# of recovered strains
Probiotic 1	Lactobacillus acidophilus	MRS	2
	Lactobacillus bifidus
Probiotic 2	Lactobacillus acidophilus	MRS	3
	Lactobacillus rhamnosus
	Lactobacillus gasseri
Probiotic 3	Lactobacillus acidophilus	MRS	3
	Lactobacillus salivarius
	Bifidobacterium bifidum
	Streptococcus thermophilus
Probiotic 4	Lactobacillus acidophilus	MRS	4
	Lactobacillus casei
	Lactobacillus lactis
	Bifidobacterium bifidum
	Bifidobacterium infantis
	Bifidobacterium longum
Probiotic 5	Bacillus subtilis	MRS	5
	Lactobacillus rhamnosus
	Lactobacillus casei
	Lactobacillus plantarum
	Lactobacillus acidophilus
	Bifidobacterium longum
	Bifidobacterium breve
Probiotic 6	Bacillus subtilis	MRS	5
	L. paracasei
	L. acidophilus
	L. casei
	L. bulgaricus
	L. plantarum
	L. rhamnosus
	L. salivarius
Probiotic 7	Lactobacillus acidophilus	MRS	6
	Lactobacillus plantarum
	Lactobacillus casei
	Lactobacillus rhamnosus
	Lactobacillus paracasei
	Lactobacillus salivarius
	Streptococcus thermophilus
	Bifidobacterium lactis
	Bifidobacterium breve
	Bifidobacterium longum
Probiotic 8	Bifidobacterium Bifidum	MRS	6
	Bifidobacterium lactis
	Bifidobacterium longum
	Lactobacillus acidophilus
	Lactobacillus plantarum
	Lactobacillus rhamnosus
	Lactobacillus salivarius
	Lactobacillus casei
	Lactobacillus bulgaricus
	Lactococcus lactis
	streptococcus thermophilus

## Sheet: 16S rRNA sequences 
Probiotic Name	Probiotic Strain	Sequence
Probiotic 1	Lactobacillus acidophilus	TCCTGGCTCAGGACGAACGCTGGCGGCGTGCCTAATACATGCAAGTCGAGCGAGCTGAACCAACAGATTC ACTTCGGTGATGACGTTGGGAACGCGAGCGGCGGATGGGTGAGTAACACGTGGGGAACCTGCCCCATAGT CTGGGATACCACTTGGAAACAGGTGCTAATACCGGATAAGAAAGCAGATCGCATGATCAGCTTATAAAAG GCGGCGTAAGCTGTCGCTATGGGATGGCCCCGCGGTGCATTAGCTAGTTGGTAGGGTAACGGCCTACCAA GGCAATGATGCATAGCCGAGTTGAGAGACTGATCGGCCACATTGGGACTGAGACACGGCCCAAACTCCTA CGGGAGGCAGCAGTAGGGAATCTTCCACAATGGACGAAAGTCTG…
	Lactobacillus bifidus	GGTGAGTAATGCGTGACCGACCTGCCCCATGCTCCGGAATAGCTCCTGGAAACGGGTGGT AATGCCGGATGTTCCACATGATCGCATGTGATTGTGGGAAAGATTCTATCGGCGTGGGATGGGGTCGCGT CCTATCAGCTTGTTGGTGAGGTAACGGCTCACCAAGGCTTCGACGGGTAGCCGGCCTGAGAGGGCGACCG GCCACATTGGGACTGAGATACGGCCCAGACTCCTACGGGAGGCAGCAGTGGGGAATATTGCACAATGGGC GCAAGCCTGATGCAGCGACGCCGCGTGAGGGATGGAGGCCTTCGGGTTGTAAACCTCTTTTGTTTGGGAG CAAGCCTTCGGGTGAGTGTACCTTTCGAATAAGCGCCGGCTAACTACGTGCCAG…
Probiotic 2	Lactobacillus acidophilus	NNNNNNNNNNNGGCTCAGGACGAACGCTGGCGGCGTGCCTAATACATGCAAGTCGAGCGAGCTGAACCAACAGATTC ACTTCGGTGATGACGTTGGGAACGCGAGNNGCGGATGGGTGAGTAACACGTGGGGAACCTGCCCCATAGT CTGGGATACCACTTGGAAACAGGTGCTAATACCGGATAAGAAAGCAGATCGCATGATCAGCTTATAAAAG GCGGCGTAAGCTGTCGCTATGGGATGGCCCCGCGGTGCATTAGCTAGTTGGTAGGGTAACGGCCTACCAA GGCAATGATGCATAGCCGAGTTGAGAGACTGATCGGCCACATTGGGACTGAGACACGGCCCAAACTCCTA NNNNAGGCAGCAGTAGGGAATCTTCCACAATGGACGA…
	Lactobacillus rhamnosus	GRTSAACGCTSGCGGCGTGCCTAATACATGCAAGTCGAACGAGTTCTGATTATTGAAAGGTGCTTGCATC TTGATTTAATTTTGAACGAGTGGCGGACGGGTGAGTAACACGTGGGTAACCTGCCCTTAAGTGGGGGATA ACATTTGGAAACAGATGCTAATACCGCATAAATCCAAGAACCGCATGGTTCTTGGCTGAAAGATGGCGTA AGCTATCGCTTTTGGATGGACCCGCGGCGTATTAGCTAGTTGGTGAGGTAACGGCTCACCAAGGCAATGA TACGTAGCCGAACTGAGAGGTTGATCGGCCACATTGGGACTGAGACACGGCCCAAACTCTACGGGAGGCA GCAGTAGGGAATCTTCCACAATGGACGCAAGTCTGATGGAGCAA…
	Lactobacillus gasseri	TGAATTTGGTGCTTGCACCAGATGAAACTAGATACAAGCGAGCGGCGGACGGGTGAGTAA CACGTGGGTAACCTGCCCAAGAGACTGGGATAACACCTGGAAACAGATGCTAATACCGGATAACAACACT AGACGCATGTCTAGAGTTTAAAAGATGGTTCTGCTATCACTCTTGGATGGACCTGCGGTGCATTAGCTAG TTGGTAAGGTAACGGCTTACCAAGGCAATGATGCATAGCCGAGTTGAGAGACTGATCGGCCACATTGGGA CTGAGACACGGCCCAAACTCCTACGGGAGGCAGCAGTAGGGAATCTTCCACAATGGACGCAAGTCTGATG GAGCAACGCCGCGTGAGTGAAGAAGGGTTTCGGCTCGTAAAGCTCTGTTGGTAG…
Probiotic 3	Lactobacillus acidophilus	NNNNNNCTCAGGACGAACGCTGGCGGCGTGCCTAATACATGCAAGTCGAGCGAGCTGAACCAACAGATTC ACTTCGGTGATGACGTTGGGAACGCGAGCGGCGGATGGGTGAGTAACACGTGGGGAACCTGCCCCATAGT CTGGGATACCACTTGGAAACAGGTGCTAATACCGGATAAGAAAGCAGATCGCATGATCAGCTTATAAAAG GCGGCGTAAGCTGTCGCTATGGGATGGCCCCGCGGTGCATTAGCTAGTTGGTAGGGTTACGGCCTACCAA GGCAATGATGCATAGCCGAGTTGAGAGACTGATCGGCCACATTGGGACTGAGACACGGCCCAAACTCCTA CGGGAGGCAGCAGTAGGGAATCTTCCACAATGGACGAAAGTCTG…
	Lactobacillus salivarius	NNNNNCAGGTGCTAATACCGTATATCTCTAAGGATCGCATGATCCTTA GATGAAAGATGGTTCTGCTATCGCTTTTAGATGGACCCGCGGCGTATTAACTAGTTGGTGGGGTAACGGC CTACCAAGGTGATGATACGTAGCCGAACTGAGAGGTTGNNNNNNNNNNNNNNNNNNACACGGTCCAA ACTCCTACGGGAGGCAGCAGTAGGGAATCTTCCACAATGGACGCAAGTCTGATGGAGCAACGCCGCGTGA GTGAAGAAGGTCTTCGGATCGTAAAACTCTGTTGTTAGAGAAGAACACGAGTGAGAGTAACTGTTCATTC GATGACGGTATCTAACCAGCAAGTCACGGCTAACTACGTGCCAGCAGCCGCGGTAATACGTAGGTGGCA…
	Bifidobacterium bifidum	CACTGACGCTGAGGAGCGAAAGCGTGGGGAGCGAACAGGATTAGATACCCTGGTAGTCCACGCCGTAAAC GGTGGACGCTGGATGTGGGGCACGTTCCACGTGTTCCGTGTCGGAGCTAACGCGTTAAGCGTCCCGCCTG GGGAGTACGGCCGCAAGGCTAAAACTCAAAGAAATTGACGGGGGCCCGCACAAGCGGCGGAGCATGCGGA TTAATTCGATGCAACGCGAAGAACCTTACCTGGGCTTGACATGTTCCCGACGACGCCAGAGATGGCGTTT CCCTTCGGGGCGGGTTCACAGGTGGTGCATGGTCGTCGTCAGCTCGTGTCGTGAGATGTTGGGTTAAGTC CCGCAACGAGCGCAACCCTCGCCCCGTGTTGCCAGCACGTTATG…
	Streptococcus thermophilus	NA
Probiotic 4	Lactobacillus acidophilus	GAGGAACTGCATCGGAAACTGTTTTTCTTGAGTGCAGAAGAGGAGAGTGGAACTCCATGTGTAGCGGTGG AATGCGTAGATATATGGAAGAACACCAGTGGCGAAGGCGGCTCTCTGGTCTGCAACTGACGCTGAGGCTC GAAAGCATGGGTAGCGAACAGGATTAGATACCCTGGTAGTCCATGCCGTAAACGATGAGTGCTAAGTGTT GGGAGGTTTCCGCCTCTCAGTGCTGCAGCTAACGCATTAAGCACTCCGCCTGGGGAGTACGACCGCAAGG TTGAAACTCAAAGGAATTGACGGGGGCCCGCACAAGCGGTGGAGCATGTGGTTTAATTCGAAGCAACGCG AAGAACCTTACCAGGTCTTGACATCTAGTGCAATCCGTAGAGAT…
	Lactobacillus casei	NA
	Lactobacillus lactis	NNNNNNTCCTGGCTCAGACGAACGCTGGCGGCGTGCCTAATACATGCAAGTCGAGCGAGCTGAATTCAAA GATTCCTTCGGGRTGATTTGTTGGACGCTAGCGGCGGATGGGTGAGTAACACGTGGGCAATCTGCCCTAA AGACTGGGATACCACTTGGAAACAGGTGCTAATACCGGATAACAACATGAATCGCATGATTCAAGTTTGA AAGGCGGCGCAAGCTGTCACTTTAGGATGAGCCCGCGGCGCATTAGCTAGTTGGTGGGGTAAAGGCCTAC CAAGGCAATGATGCGTAGCCGAGTTGAGAGACTGATCGGCCACATTGGGACTGAGACACGGCCCAAACTC CTACGGGAGGCAGCAGTAGGGAATCTTCNNNAATGGACGCAAGT…
	Bifidobacterium bifidum	NNNNNNNAGGAGCGAAAGCGTGGGGAGCGAACAGGATTAGATACCCTGGTAGTCCACGCCGTAAAC GGTGGACGCTGGATGTGGGGCACGTTCCACGTGTTCCGTGTCGGAGCTAACGCGTTAAGCGTCCCGCCTG GGGAGTACGGCCGCAAGGCTNNNNCTCAAAGAAATTGACGGGGGCCCGCACAAGCGGCGGAGCATGCGGA TTAATTCGATGCAACGCGAAGAACCTTACCTGGGCTTGACATGTTCCCGACGACGCCAGAGATGGCGTTT CCCTTCGGGGCGGGTTCACAGGTGGTGCATGGTCGTCGTCAGCTCGTGTCGTGAGATGTTGGGTTAAGTC CCGCAACGAGCGCAACCCTCGCCCCGTGTTGCCAGCACGTTATGGTGG…
	Bifidobacterium infantis	AGCTTGCTGTCGGGGTGAGAGTNGCGAACGGGTGAGTAATGCGTGACCAACCTGCCCTGTGCACCGGAAT AGCTCCTGGAAACGGGTGGTAATACCGGATGCTCCGCTCCATCGCATGGTGGGGTGGGAAATGCTTTTGC GGCATGGGATGGGGTCGCGTCCTATCAGCTTGTTGGCGGGGTGATGGCCCACCAAGGCGTTGACGGGTAG CCGGCCTGAGAGGNTGACCGGCCACATTGGGACTGAGATACGGCCCAGACTCCTACGGGAGGCAGCAGTG GGGAATATTGCACAATGGGCGCAAGCCTGATGCAGCGACGCCGCNNNNNGGAGGCCTTCGGGTTGT AAACCGCTTTTGTTCAAGGGCAAGGCACGGTTTCGGCCGTGTTGAGTG…
	Bifidobacterium longum	NA
Probiotic 5	Bacillus subtilis	NA
	Lactobacillus rhamnosus	GCAGTAGGGAATCTTCCACAATGGACGCAANNNGATGGAGCAACGCCGCGTGAGTNAAGAAGGCTTTCG GGTCGTAAAACTCTGTTGTTGGAGAAGAATGGTCGGCAGAGTAACTGTTGTCGGCGTGACGGTATCCAAC CAGAAAGCCACGGCTAACTACGTGCCAGCAGCCGCGGTAATACGTAGGTGGCAAGCGTTATCCGNNNNN TTGGGCGTAAAGCGAGCGCAGGCGGTTTTTTAAGTCTGATGTGAAAGCCCTCGGCTTAACCGANNNAGTG CATCGGAAACTGGGAAACTTGAGTNCAGAAGAGGACAGTGGAACTCCATGTGTAGCGGTGAAATGCGTAG ATATATGGAAGAACACCAGTGGCGAAGGCGGCTGTCTGGTCTGTAA…
	Lactobacillus casei	AGTGGCGGACGGGTGAGTAACACGTGGGTAACCTGCCCTTA AGTGGGGGATAACATTTGGAAACAGATGCTAATACCGCATAAATCCAAGAACCGCATGGTTCTTGGCTGA AAGATGGCGTCAAGCTATCGCTTTTGGATGGACCCGCGGCGTATTAGCTAGTTGGTGAGGTAACGGCTCA CCAAGGCGATGATACGTAGCCGAACTGAGAGGTTGATCGGCCACATTGGGACTGAGACACGGCCCAAACT CCTACGGGAGGCAGCAGTAGGGAATCTTCCACAATGGACGCAAGTCTGATGGAGCAACGCCGCGTGAGTG AAGAAGGCTTTCGGGTCGTAAAACTCTGTTGTTGGAGAAGAATGGTCGGCAGAGTAACTGTTGTCGGCGT GA…
	Lactobacillus plantarum	NA
	Lactobacillus acidophilus	NNNTGGCTCAGGACGAACGCTGGCGGCGTGCCTAATACATGCAAGTCGAGCGAGCTGAACCAACAGATTC ACTTCGGTGATGACGTTGGGAACGCGAGCGGCGGATGGGTGAGTAACACGTGGGGAACCTGCCCCATAGT CTGGGATACCACTTGGAAACAGNNNCTAATACCGGATAAGAAAGCAGATCGCATGATCAGCTTATAAAAG GCGGCGTAAGCTGTCGCTATGGGATGGCCCCGCGGTGCATTAGCTAGTTGGTAGGGTAACGGCCTACCAA GGCAATGATGCATAGCCGAGTTGAGAGACNNNTCGGCCACATTGGGACTGAGACACGGCCCAAACTCCTA CGGGAGGCAGCAGTAGGGAATCTTCCACAATGGACGAAAGTCTG…
	Bifidobacterium longum	NNNNNGAGATACGGCCCAGACTCCTACGGGAGGCAGCAGTGGGGAATATTGCAC AATGGGCGCAAGCCTGATGCAGCGACGCCGCGTGAGGGATGGAGGCCTTCGGGTTGTAAACCTCTTTTAT CGGGGAGCAAGCGTGAGTGAGTTTACCCGTTGAATAAGCACCGGCTAACTACGTGCCAGCAGCCGCGGTA ATACGTAGGGTGCAAGCGTTATCCGGAATTATTGGGCGTAAAGGGCTCGTAGGCGGTTCGTCGCGTCCGG TGTGAAAGTCCATCGCTTAACGGTGGATCCGCGCCGGGTACGGGCGGGCTTGAGTGCGGTAGGGGAGACT GGAATTCCCGGTGTAACGGTGGAATGTGTAGATATCGGGAAGAACACCAATGGCGAAGGC…
	Bifidobacterium breve	NNNNNNNNNNCGGGTGGTAATGCCGGATGCTCCATCACACCGCATGGTGTGTTGGGAAAGCCTTTGCGGCA TGGGATGGGGTCGCGTCCTATCAGCTTGATGGCGGGGTAACGGCCCACCATGGCTTCGACGGGTAGCCGG CCTGAGAGGGCGACCGGCCACATTGGGACTGAGATACGGCCCAGACTCCTACGGGAGGCAGCAGTGGGGA ATATTGCACAATGGGCGCAAGCCTGATGCAGCGACGCCGCGTGAGGGATGGAGGCCTTCGGGTTGTAAAC CTCTTTTGTTAGGGAGCAAGGCANNNNNGTGTTGAGTGTACCTTTCGAATAAGCACCGGCTAACTACGTGC CAGCAGCCGCGGTAATACGTAGGGTGCAAGCGTTATCCGGAA…
Probiotic 6	Bacillus subtilis	NA
	L. paracasei	NNNNNNNNGTCCTAATACATGCAAAGTCGAACGAGTCTACGTRGATRTCGTGCTTGCACCGAGATTCAACATGGAACG AGTGCCGGACCGGGTGAGTAACACGTGGGTAACCTGCCCTTAAGTGGGGGATAACATTTGGAAACAGATG CTAATACCGCATAGATCCAAGAACCGCATGGTTCTTGGCTGAAAGATGGCGTAASTATCGCTTTTGGATG GACCCGCGGCGTATTAGCTAGTTGGTGAGGTAATGGCTCACCAAGGCGATGATACGTAGCCGAACTGAGA GGTTGATCGGCCACATTGGGACTGAGACACGGCCCAAACTCCTACGGGAGGCAGCAGTAGGGAATCTTCC
	L. acidophilus	NNCTAACTACGTGCCAGCAGCCGCGGTAATACGTAGGTGGCAAGCGTTGT CCGGATTTATTGGGCGTAAAGCGAGCGCAGGCGGAAGAATAAGTCTGATGTGAAAGCCCTCGGCTTAACC GAGGAACTGCATCGGAAACTGTTTNNCTTGAGTGCAGAAGAGGAGAGTGGAACTCCATGTGTAGCGGTGG AATGCGTAGATATATGGAAGAACACCAGTGGCGAAGGCGGCTCTCTGGTCTGCAACTGACGCTGAGGCTC GAAAGCATGGGTAGCGAACAGGATTAGATACCCTGGTAGTCCATGCCGTAAACGATGAGTGCTAAGTGTT GGGAGGTTTCCGCCTCTCAGTGCTGCAGCTAACGCATTAAGCACTCCGCCTGGGGAGTACGACC…
	L. casei	AATCCAAGAACCGCATGGTTCTTGGCTGA AAGATGGCGTCAAGCTATCGCTTTTGGATGGACCCGCGGCGTATTAGCTAGTTGGTGAGGTAACGGCTCA CCAAGGCGATGATACGTAGCCGAACTGAGAGGTTGATCGGCCACATTGGGACTGAGACACGGCCCAAACT CCTACGGGAGGCAGCAGTAGGGAATCTTCCACAATGGACGCAAGTCTGATGGAGCAACGCCGCGTGAGTG AAGAAGGCTTTCGGGTCGTAAAACTCTGTTGTTGGAGAAGAATGGTCGGCAGAGTAACTGTTGTCGGCGT GACGGTATCCAACCAGAAAGCCACGGCTAACTACGTGCCAGCAGCCGCGGTAATACGTAGGTGGCAAGCG TTATCCGGATTTAT…
	L. bulgaricus	NA
	L. plantarum	NA
	L. rhamnosus	ATCGGAAACTGGGAAACTTGAGTNCAGAAGAGGACAGTGGAACTCCATGTGTAGCGGTGAAATGCGTAG ATATATGGAAGAACACCAGTGGCGAAGGCGGCTGTCTGGTCTGTAACTGACGCTGAGGCTCGAAAGCATG GGTAGCGAACAGGATTAGATACCCTGGTAGTCCATGCCGTAAACGATGAATGCTAGGTGTTGGAGGGTTT CCGCCCTTCAGTGCCGCAGCTAACGCATTAAGCATTCCGCCTGGGGAGTACGACCGCAAGGTTGAAACTC AAAGGAATTGACGGGGGCCCGCACAAGCGGTGGAGCATGTGGTTTAATTCGAAGCAACGCGAAGAACCTT ACCAGGTCTTGACATCTTTTGATCACCTGAGAGATCAGGTTTCCC…
	L. salivarius	ACTCCTACGGGAGGCAGCAGTAGGGAATCTTCCACAATGGACGCAAGTCTGATGGAGCAACGCCGCGTGA GTGAAGAAGGTCTTCGGATCGTAAAACTCTGTTGTTAGAGAAGAACACGAGTGAGAGTAACTGTTCATTC GATGACGGTATCTAACCAGCAAGTCACGGCTAACTACGTGCCAGCAGCCGCGGTAATACGTAGGTGGCAA GCGTTGTCCGGATTTATTGGGCGTAAAGGGAACGCAGGCGGTCTTTTAAGTCTGATGTGAAAGCCTTCGG CTTAACCGGAGTAGTGCATTGGAAACTGGAAGACTTGAGTGCAGAAGAGGAGAGTGGAACTCCATGTGTA GCGGTGAAATGCGTAGATATATGGAAGAACACCAGTGGCGAAAG…
Probiotic 7	Lactobacillus acidophilus	TGCAAGTCGAGCGAGCTGAACCAACAGATTC ACTTCGGTGATGACGTTGGGAACGCGAGCGGCGGATGGGTGAGTAACACGTGGGGAACCTGCCCCATAGT CTGGGATACCACTTGGAAACAGGTGCTAATACCGGATAAGAAAGCAGATCGCATGATCAGCTTATAAAAG GCGGCGTAAGCTGTCGCTATGGGATGGCCCCGCGGTGCATTAGCTAGTTGGTAGGGTAACGGCCTACCAA GGCAATGATGCATAGCCGAGTTGAGAGACTGATCGGCCACATTGGGACTGAGACACGGCCCAAACTCCTA CGGGAGGCAGCAGTAGGGAATCTTCCACAATGGACGAAAGTCTGATGGAGCAACGCCGCGTGAGTGAAGA AGGTTTTCGGAT…
	Lactobacillus plantarum	NA
	Lactobacillus casei	NA
	Lactobacillus rhamnosus	AACTTGAGTNCAGAAGAGGACAGTGGAACTCCATGTGTAGCGGTGAAATGCGTAG ATATATGGAAGAACACCAGTGGCGAAGGCGGCTGTCTGGTCTGTAACTGACGCTGAGGCTCGAAAGCATG GGTAGCGAACAGGATTAGATACCCTGGTAGTCCATGCCGTAAACGATGAATGCTAGGTNNNGGAGGGTTT CCGCCCTTCAGTGCCGCAGCTAACGCATTAAGCATTCCGCCTGGGGAGTACGACCGCAAGGTTGAAACTC AAAGGAATTGACGGGGGCCCGCACAAGCGGTGGAGCATGTGGTTTAATTCGAAGCAACGCGAAGAACCTT ACCAGGTCTTGACATCTTTTGATCACNNNNNAGATCAGGTTTCCCCTTCGGGGGCAAAA…
	Lactobacillus paracasei	ACGTGCCAGCAGCCGCGGTAATACGTAGGTGGCAAGCGTTATCCGGATTTATTGGGCGTAAAGCGAGC GCAGGCGGTTTTTTAAGTCTGATGTGAAAGCCCTCGGCTTAACCGAGGAAGCGCATCGGAAACTGGGAAA CTTGAGTGCAGAAGAGGACAGTGGAACTCCATGTGTAGCGGTGAAATGCGTAGATATATGGAAGAACACC AGTGGCGAAGGCGGCTGTCTGGTCTGTAACTGACGCTGAGGCTCGAAAGCATGGTTCGCGAACAGGATTA GATACCCTGGTAGTCCATGCCGTAAGCGATGAATGCTAGGTGTTGGAGGGTTCCGCCCTTCAGTGCCGCA GCTAACGCATTAAGCATTCCGCCTGGGGAGTACGACCGCAAGTTGA…
	Lactobacillus salivarius	NNNCCTACGGGAGGCAGCAGTAGGGAATCTTCCACAATGGACGCAAGTCTGATGGAGCAACGCCGCGTGA GTGAAGAAGGTCTTCGGATCGTAAAACTCTGTTGTTAGAGAAGAACACGAGTGAGAGTAACTGTTCATTC GATGACGGTATCTAACCAGCAAGTCACGGCTAANNNCGTGCCAGCAGCCGCGGTAATACGTAGGTGGCAA GCGTTGTCCGGATTTATTGGGCGTAAAGGGAACGCAGGCGGTCTTTTAAGTCTGATGTGAAAGCCTTCGG CTTAACCGGAGTAGTGCATTGGAAACTGGAAGACTTGAGTGCAGAAGAGGAGAGTGGAACTCCATGTGTA GCGGTGAAATGCGTAGATATATGGAAGAACACCAGTGGCGAAAG…
	Streptococcus thermophilus
	Bifidobacterium lactis	CCTGATGCAGCGACGCCGCGTGCGGGATGGAGGCCTTCGGGTTGT AAACCGCTTTTGTTCAAGGGCAAGGCACGGTTTCGGCCGTGTTGAGTGGATTGTTCGAATAAGCACCGGC TAACTACGTGCCAGCAGCCGCGGTAATACGTAGGGTGCGAGCGTTATCCGGATTTATTGGGCGTAAAGGG CTCGTAGGCGGTTCGTCGCGTCCGGTGTGAAAGTCCATCGCCTAACGGTGGATCTGCGCCGGGTACGGGC GGGCTGGAGTGCGGTAGGGGAGACTGGAATTCCCGGTGTAACGGTGGAATGTGTAGATATCGGGAAGAAC ACCAATGGCGAAGGCAGGTCTCTGGGCCGTCACTGACGCTGAGGAGCGAAAGCGTGGGGAGCGAACAGG…
	Bifidobacterium breve	NA
	Bifidobacterium longum	TAATGCCGGATGTTCCAGTTGATCGCATGGTCTTCTGGGAAAGCTTTCGCGGTATGGGATGGG GTCGCGTCCTATCAGCTTGACGGCGGGGTAACGGCCCACCGTGGCTTCGACGGGTAGCCGGCCTGAGAGG GCGACCGGCCACATTGGGACTGAGATACGGCCCAGACTCCTACGGGAGGCAGCAGTGGGGAATATTGCAC AATGGGCGCAAGCCTGATGCAGCGACGCCGCGTGAGGGATGGAGGCCTTCGGGTTGTAAACCTCTTTTAT CGGGGAGCAAGCGTGAGTGAGTTTACCCGTTGAATAAGCACCGGCTAACTACGTGCCAGCAGCCGCGGTA ATACGTAGGGTGCAAGCGTTATCCGGAATTATTGGGCGTAAAGGGCTCGTA…
Probiotic 8	Bifidobacterium Bifidum	GCCACATTGGGACTGAGATACGGCCCAGACTCCTACGGGAGGCAGCAGTGGGGAATATTGCACAATGGGC GCAAGCCTGATGCAGCGACGCCGCGTGAGGGATGGAGGCCTTCGGGTTGTAAACCTCTTTTGTTTGGGAG CAAGCCTTCGGGTGAGTGTACCTTTCGAATAAGCGCCGGCTAACTACGTGCCAGCAGCCGCGGTAATACG TAGGGCGCAAGCGTTATCCGGATTTATTGGGCGTAAAGGGCTCGTAGGCGGCTCGTCGCGTCCGGTGTGA AAGTCCATCGCTTAACGGTGGATCTGCGCCGGGTACGGGCGGGCTGGAGTGCGGTAGGGGAGACTGGAAT TCCCGGTGTAACGGTGGAATGTGTAGATATCGGGAAGAACACCG…
	Bifidobacterium lactis	NA
	Bifidobacterium longum	NA
	Lactobacillus acidophilus	GGTTTAATTCGAAGCAACGCG AAGAACCTTACCAGGTCTTGACATCTAGTGCAATCCGTAGAGATACGGAGTTCCCTTCGGGGACACTAAG ACAGGTGGTGCATGGCTGTCGTCAGCTCGTGTCGTGAGATGTTGGGTTAAGTCCCGCAACGAGCGCAACC CTTGTCATTAGTTGCCAGCATTAAGTTGGGCACTCTAATGAGACTGCCGGTGACAAACCGGAGGAAGGTG GGGATGACGTCAAGTCATCATGCCCCTTATGACCTGGGCTACACACGTGCTACAATGGACAGTACAACGA GGAGCAAGCCTGCGAAGGCAAGCGAATCTCTTAAAGCTGTTCTCAGTTCGGACTGCAGTCTGCAACTCGA CTGCACGAAGCTGGAATCGCTA…
	Lactobacillus plantarum	NA
	Lactobacillus rhamnosus	AATCTTCCACAATGGACGCAAGTCTGATGGAGCAACGCCGCGTGAGTNAAGAAGGCTTTCG GGTCGTAAAACTCTGTTGTTGGAGAAGAATGGTCGGCAGAGTAACTGTTGTCGGCGTGACGGTATCCAAC CAGAAAGCCACGGCTAACTACGTGCCAGCAGCCGCGGTAATACGTAGGTGGCAAGCGTTATCCGGATTTA TTGGGCGTAAAGCGAGCGCAGGCGGTTTTTTAAGTCTGATGTGAAAGCCCTCGGCTTAACCGAGGAAGTG CATCGGAAACTGGGAAACTTGAGTNCAGAAGAGGACAGTGGAACTCCATGTGTAGCGGTGAAATGCGTAG ATATATGGAAGAACACCAGTGGCGAAGGCGGCTGTCTGGTCTGTAACTGACGC…
	Lactobacillus salivarius	NNNNNNNNNNNACGGGAGGCAGCAGTAGGGAATCTTCCACAATGGACGCAAGTCTGATGGAGCAACGCCGCGTGA GTGAAGAAGGTCTTCGGATCGTAAAACTCTGTTGTTAGAGAAGAACACGAGTGAGAGTAACTGTTCATTC GATGACGGTATCTAACCAGCAAGTCACGGCTAANNNCGTGCCAGCAGCCGCGGTAATACGTAGGTGGCAA GCGTTGTCCGGATTTATTGGGCGTAAAGGGAACGCAGGCGGTCTTTTNNNNNNNGATGTGAAAGCCTTCGG CTTAACCGGAGTAGTGCATTGGAAACTGGAAGACTTGAGTGCAGAAGAGGAGAGTGGAACTCCATGTGTA GCGGTGAAATGCGTAGATATATGGAAGAACACCAGTGG…
	Lactobacillus casei	NNNNNNNAGAACCGCATGGTTCTTGGCTGA AAGATGGCGTCAAGCTATCGCTTTTGGATGGACCCGCGGCGTNNNNGCTAGTTGGTGAGGTAACGGCTCA CCAAGGCGATGATACGTAGCCGAACTGAGAGGTTGATCGGCCACATTGGGACTGAGACACGGCCCAAACT CCTACGGGAGGCAGCAGTAGGGAATCTTCCACAATGGACGCAAGTCTGATGGAGCAACGCCGCGTGAGTG AAGAAGGCTTTCGGGTCGTAAAACTCTGTTGTTGGAGAAGAATGGTCGGCAGAGTAACTGTTGTCGGCGT GACGGTATCCAACCAGAAAGCCACGGCTAACTACGTGCCAGCAGCCGCGGTAATACGTAGGTGGCAAGCG TTATCCGGATTTA…
	Lactobacillus bulgaricus	NA
	Lactococcus lactis	NNNNNNNAATCGCATGATTCAAGTTTGA AAGGCGGCGCAAGCTGTCACTTTAGGATGAGCCCGCGGCGCATTAGCTAGTTGGTGGGGTAAAGGCCTAC CAAGGCAATGATGCGTAGCCGAGTTGAGAGACTGATCGGCCACATTGGGACTGAGACACGGCCCAAACTC CTACGGGAGGCAGCAGTAGGGANNNNNNNNAATGGACGCAAGTCTGATGGAGCAACGCCGCGTGAGTGA AGAAGGTCTTCGGATCGTAAAGCTCTGTTGTTGGTGAAGAAGGATAGAGGCAGTAACTGGTCTTTATTTG ACGGTAATCAACCAGNNNNGTCACGGCTAACTACGTGCCAGCAGCCGCGGTAATACGTAGGTGGCAAGCGT TGTCCGGATTTATTG…
	streptococcus thermophilus	NA

## Sheet: Active strains sequecnes 
Isolate	Sequence	Identity	% identity
Isolate 1	AGCTTGCTGTCGGGGTGAGAGTNGCGAACGGGTGAGTAATGCGTGACCAACCTGCCCTGTGCACCGGAAT AGCTCCTGGAAACGGGTGGTAATACCGGATGCTCCGCTCCATCGCATGGTGGGGTGGGAAATGCTTTTGC GGCATGGGATGGGGTCGCGTCCTATCAGCTTGTTGGCGGGGTGATGGCCCACCAAGGCGTTGACGGGTAG CCGGCCTGAGAGGNTGACCGGCCACATTGGGACTGAGATACGGCCCAGACTCCTACGGGAGGCAGCAGTG GGGAATATTGCACAATGGGCGCAAGCCTGATGCAGCGACGCCGCNNNNNGGAGGCCTTCGGGTTGT AAACCGCTTTTGTTCAAGGGCAAGGCACGGTTTCGGCCGTGTTGAGTG…	Bifidobacterium infantis	0.9867
Isolate 2	NNNNNNTCCTGGCTCAGACGAACGCTGGCGGCGTGCCTAATACATGCAAGTCGAGCGAGCTGAATTCAAA GATTCCTTCGGGRTGATTTGTTGGACGCTAGCGGCGGATGGGTGAGTAACACGTGGGCAATCTGCCCTAA AGACTGGGATACCACTTGGAAACAGGTGCTAATACCGGATAACAACATGAATCGCATGATTCAAGTTTGA AAGGCGGCGCAAGCTGTCACTTTAGGATGAGCCCGCGGCGCATTAGCTAGTTGGTGGGGTAAAGGCCTAC CAAGGCAATGATGCGTAGCCGAGTTGAGAGACTGATCGGCCACATTGGGACTGAGACACGGCCCAAACTC CTACGGGAGGCAGCAGTAGGGAATCTTCNNNAATGGACGCAAGT…	Lactobacillus lactis	0.99

## Sheet: Primers used to amplify AMR gen
Gene	Forward	Reverse
tetM	ATCCTTTCTGGGCTTCCATT	TCCGTCACATTCCAACCATA
tetL	GGTTTTGAACGTCTCATTACCTGAT	CCAATGGAAAAGGTTAACATAAAGG
aac 6 -Ib	TTGCGATGCTCTATGAGTGGCTA	CTCGAATGCCTGGCGTGTTT
cat	AAACCGTAAAGCAAAATGGG	TGAAAATGTTTCGGTCTGTTCA
ermX	GATAGGACCAGGAAGCGGTG	AGAATGGCAGTGGTGAGGTG
msrA	CAAATGGCACAAGCATCATC	TGTGGTTTTTCAACTTCTTCCA
parC	ATGGAAGATAAGCTGACTATG	GTTGGTAAATCCGGAGC

## Sheet: Sequecnes of AMR genes
Gene	Sequecnes	Isolate
tetM	GATGGGGCAATTCTACTGATTTCTGCAAAAGATGGCGTACAAGCACAAACTCGTATATTATTTCATGCAC TTAGGAAAATGGGGATTCCCACAATCTTTTTTATCAATAAGATTGACCAAAATGGAATTGATTTATCAAC GGTTTATCAGGATATTAAAGAGAAACTTTCTGCCGAAATTGTAATCAAACAGAAGGTAGAACTGTATCCT AATATGTGTGTGACGAACTTTACCGAATCTGAACAATGGGATACGGTAATAGAGGGAAACGATGACCTTT TAGAGAAATATATGTCCGGTAAATCATTAGAAGCATTGGAACTCGAACAAGAGGAAAGCATAAGATTTCA GAATTGTTCCCTGTTCCCTGTTTATCACGGAAGTGCAAAAAACA…	P3
tetM	ATCCGCACCCTCTACTACAAACAACTGTTGAACCGAGTAAACCTGAACAGAGAGAAATGTTGCTTGATGC CCTTTTGGAAATCTCAGATAGTGATCCGCTTCTACGATATTACGTGGATTCTACGACACATGAAATTATA CTTTCTTTCTTAGGGAAAGTACAAATGGAAGTGATTAGTGCACTGTTGCAAGAAAAGTATCATGTGGAGA TAGAACTAAAAGAGCCTACAGTCATTTATATGGAGAGACCGTTAAAAAATGCAGAATATACCATTCACAT CGAAGTGCCGCCAAATCCTTTCTGGGCTTCCATTGGTTTATCTGTATCACCGCTTCCGTTGGGAAGTGGA ATGCAGTATGAGAGCTCGGTTTCTCTTGGATACTTAAATCAATC…	P6
tetL	TTCCGTTTCTTATGAAATTATTAAAGAAAGAAGTAAGGATAAAAGGTCATTTTGATATCAAAGGAATTAT ACTAATGTCTGTAGGCATTGTATTTTTTATGTTGTTTACAACATCATATAGCATTTCTTTTCTTATCGTT AGCGTGCTGTCATTC	P7
tetL	NNCCGTTTCTTATGAAATTATTAAAGAAAGAAGTAAGGATAAAAGGTCATTTTGATATCAAAGGAATTAT ACTAATGTCTGTAGGCATTGTATTTTTTATGTTGTTTANNACATCATATAGCATTTCTTTTCTTATCGTT AGCGTGCTGTCATTCNNN	P8
parC	CGTATGACAAAGGATTCCGTAAATCAGCAAAATCTGTCGGAAATATCATGGGGAATTATCATCCTCATGG TGACAGCAGTATTTATGAAGCGATGGTCCGCATGAGCCAAGACTGGAAGTTGCGGGAAGTACTGATCGAA ATGCACGGGAA	P2

## Sheet: IDs of genomes
Corresponding names and NCBI identification numbers of the bacterial genomes used in the computational analysis
Bacterial strain	NCBI ID
Lactobacillus acidophilus	NC_021181.2
Lacticaseibacillus casei	NZ_AP012544.1
Lacticaseibacillus rhamnosus	NZ_CP040780.1
Lacticaseibacillus paracasei	NC_022112.1
Lactobacillus delbrueckii	NZ_CP018218.1
Lactobacillus gasseri	NZ_WBOA01000001.1
Ligilactobacillus salivarius	NZ_LT604074.1
Lactiplantibacillus plantarum	NZ_CP028221.1
Lactococcus lactis	NZ_CP059048.1
Streptococcus thermophilus	NZ_LR822015.1
Bacillus subtilis	NC_000964.3
Bifidobacterium longum	NC_015067.1
Bifidobacterium bifidum	NZ_AKCA01000001.1
Bifidobacterium breve	NZ_CP010413.1
Bifidobacterium lactis	NC_017216.2
