# Supplementary material for: Probiotics Modulate Host Immune Response and Interact with the Gut Microbiota: Shaping Their Composition and Mediating Antibiotic Resistance
Source: Int J Mol Sci. 2023 Sep 7;24(18):13783. doi: 10.3390/ijms241813783 (PMC10531388; doi:10.3390/ijms241813783)
Supplement: Supplementary file 1 [file ijms-24-13783-s001.zip › Supplementary excel file S2.xlsx]

## Sheet: Antimicrobial activity
Probiotic /Indicator Strain	Inhibition zone (cm) data are shopwn as mean of replicates and the stndarad deviation of the mean
	SA	LP	SB	SS	EF
Probiotic 1	0.35 ± 0.07	0.25 ± 0.07	0.2 ± 0	0.2 ± 0	0.2 ± 0.1
Probiotic 2	0.25 ± 0.07	0.15 ± 0.07	0.1 ± 0.1	0.23 ± 0.06	0.1 ± 0.1
Probiotic 3	0.3 ± 0	0.15 ± 0.21	0.27 ± 0.06	0.1 ± 0.1	0.23 ± 0.06
Probiotic 4	0.1 ± 0.07	0.19 ± 0.07	0.19 ± 0.08	0.17 ± 0.06	0.23 ± 0.06
Probiotic 5	0.4 ± 0	0.3 ± 0	0.2 ± 0	0.23 ± 0.15	0.23 ± 0.06
Probiotic 6	0.2 ± 0	0.25 ± 0.07	0.23 ± 0.06	0.2 ± 0	0.27 ± 0.06
Probiotic 7	0.35 ± 0.07	0.45 ± 0.07	0.2 ± 0.17	0.3 ± 0	0.23 ± 0.06
Probiotic 8	0.35 ± 0.07	0.5 ± 0.07	0.23 ± 0.06	0.27 ± 0.06	0.2 ± 0.1

## Sheet: Antibiotic resistance 
Probiotic/ AB	Inhibition Zone (cm)
	Pen G	AMP	STM	KAN	OFX
Probiotic 1	1.2 ± 0	1.55 ± 0.07	-	-	-
Probiotic 2	1.85 ± 0.07	2.4 ± 0	0.1 ± 0	0.1 ± 0	-
Probiotic 3	1.05 ± 0.07	1.45 ± 0.07	-	-	-
Probiotic 4	1.75 ± 0.07	2.4 ± 0	0.25 ± 0.07	0.3 ± 0	0.2 ± 0
Probiotic 5	1.1 ± 0	1.5 ± 0	0.1 ± 0.07	0.1 ± 0.07	-
Probiotic 6	1.55 ± 0.07	2.05 ± 0.07	0.15 ± 0.07	0.2 ± 0.14	-
Probiotic 7	1 ± 0	1.4 ± 0	0.1 ± 0	0.1 ± 0	-
Probiotic 8	1.05 ± 0.07	1.35 ± 0.07	0.15 ± 0.21	0.1 ± 0.07	-
Data represented are the mean values of three measurements plus/minus the standard deviation of the mean.

## Sheet: Immuno modulatory activity 
Effect of probiotics on secretion of proinflammatory cytokines. Data are shown as the mean of the replicates
	C1	C2		P1	P1+ S	CF1+S	P2	P2+ S	CF2+S	P3	P3+ S	CF3+S	P4	P4+ S	CF4+S	P5	P5+ S	CF5+S	P6	P6+ S	CF6+S	P7	P7+ S	CF7+S	P8	P8+ S	CF8+S
IL-8	43.5	922.5		42.4	182.5	225	59	58	115	42.5	260	385	62.5	85	72.5	74.5	51.5	62.5	105	310	640	57.5	185	235	67.5	185	195
IL-6	9	102.5		11.5	32.5	40	11	26.5	30	18	51	61	16	26	39	12	27.5	32.5	21.5	42.5	34.5	11	24.5	36.5	19	32	39
IL-1B	11	82.5		9.5	15	41	10	16.5	31	19.5	32.5	37	13	19	20.5	8.5	23	25	12.5	43.5	72.5	13	21	46	19	31	45.5

## Sheet: Interaction with oral drugs
			OD600 measurements of co-incubation assay
			Without medications
				Lisinopril	Digoxin	Aspirin	Famciclovir	Ritonavir
			P1	0.0855	0.089	0.089	0.0925	0.0885
			P2	0.24	0.247	0.2415	0.247	0.243
			P3	0.086	0.0875	0.0895	0.086	0.0875
			P4	0.202	0.206	0.208	0.208	0.194
			P5	0.284	0.2985	0.294	0.279	0.272
			P6	0.2305	0.276	0.2695	0.265	0.2675
			P7	0.285	0.288	0.2915	0.289	0.2765
			P8	0.2655	0.2725	0.2845	0.277	0.262
				Lisinopril	Digoxin	Aspirin	Famciclovir	Ritonavir
			P1	0.001	0.004	0.001	0.002	0.002
			P2	0.013	0.011	0.009	0.007	0.007
			P3	0	0.004	0.002	0.001	0.002
			P4	0.013	0.007	0.007	0.003	0.011
			P5	0.045	0.005	0.018	0.042	0.016
			P6	0.05	0.017	0.002	0.028	0.022
			P7	0.064	0.052	0.039	0.038	0.033
			P8	0.03	0.026	0.005	0.016	0.013
			With medications
			Column1	Lisinopril	Digoxin	Aspirin	Famciclovir	Ritonavir
			P1	0.14	0.163	0.236	0.235	0.236
			P2	0.381	0.378	0.306	0.323	0.386
			P3	0.206	0.211	0.22	0.228	0.232
			P4	0.252	0.27	0.336	0.336	0.331
			P5	0.277	0.29	0.281	0.273	0.277
			P6	0.33	0.33	0.39	0.385	0.39
			P7	0.194	0.255	0.291	0.288	0.278
			P8	0.193	0.224	0.244	0.246	0.256
				Lisinopril	Digoxin	Aspirin	Famciclovir	Ritonavir
			P1	0.037	0.036	0.068	0.057	0.029
			P2	0.039	0.033	0.052	0.078	0.061
			P3	0.037	0.034	0.046	0.054	0.04
			P4	0.049	0.054	0.027	0.022	0.022
			P5	0.022	0.015	0.017	0.047	0.042
			P6	0.008	0.052	0.031	0.023	0.011
			P7	0.065	0.007	0.093	0.06	0.033
			P8	0.049	0.019	0.069	0.06	0.048
			Without medications
				Diltiazem	Carbamazepine	Rivaroxaban	Norethinderone	Vildagliptin
			P1	0.088	0.087	0.092	0.089	0.0885
			P2	0.251	0.2525	0.251	0.2555	0.255
			P3	0.085	0.0855	0.086	0.0875	0.2065
			P4	0.2105	0.208	0.213	0.204	0.213
			P5	0.32	0.324	0.3235	0.3095	0.306
			P6	0.2655	0.2655	0.2785	0.2565	0.2545
			P7	0.301	0.3145	0.3095	0.304	0.3605
			P8	0.2905	0.2765	0.2675	0.2775	0.262
				Diltiazem	Carbamazepine	Rivaroxaban	Norethinderone	Vildagliptin
			P1	0.003	0.001	0.003	0.001	0.001
			P2	0.013	0.001	0.011	0.001	0.003
			P3	0	0.001	0	0.002	0.172
			P4	0.004	0.003	0.004	0.011	0
			P5	0.013	0.011	0.002	0.022	0.025
			P6	0.026	0.009	0.025	0.042	0.053
			P7	0.04	0.018	0.015	0.045	0.125
			P8	0.001	0.002	0.011	0.001	0.018
			Standard Deviation of duplicate reactions
			With medciations
				Diltiazem	Carbamazepine	Rivaroxaban	Norethindrone	Vildagliptin
			P1	0.237	0.237	0.231	0.228	0.23
			P2	0.391	0.385	0.383	0.386	0.396
			P3	0.204	0.204	0.211	0.218	0.293
			P4	0.322	0.328	0.332	0.327	0.327
			P5	0.313	0.31	0.302	0.32	0.294
			P6	0.399	0.403	0.398	0.399	0.386
			P7	0.277	0.291	0.294	0.307	0.335
			P8	0.258	0.274	0.281	0.277	0.279
				Diltiazem	Carbamazepine	Rivaroxaban	Norethinderone	Vildagliptin
			P1	0.004	0.038	0.049	0.039	0.042
			P2	0.059	0.072	0.064	0.057	0.059
			P3	0.035	0.066	0.063	0.063	0.033
			P4	0.027	0.052	0.047	0.052	0.052
			P5	0.016	0.031	0.046	0.056	0.034
			P6	0.035	0.033	0.042	0.04	0.044
			P7	0.049	0.049	0.03	0.018	0.037
			P8	0.05	0.05	0.073	0.045	0.047
			Without medications
				Warfarin	Amlodipine	Carbimazole	Acarbose
			P1	0.087	0.086	0.1035	0.085
			P2	0.249	0.257	0.3235	0.2655
			P3	0.0855	0.086	0.086	0.087
			P4	0.212	0.2055	0.1955	0.197
			P5	0.308	0.329	0.3465	0.291
			P6	0.2685	0.254	0.3125	0.2755
			P7	0.2815	0.2925	0.3215	0.2825
			P8	0.269	0.2625	0.304	0.2795
				Warfarin	Amlodipine	Carbimazole	Acarbose
			P1	0	0.001	0.001	0.006
			P2	0.027	0.006	0.091	0.016
			P3	0.001	0.003	0.001	0.003
			P4	0.02	0.006	0.05	0.006
			P5	0.004	0.013	0.008	0.001
			P6	0.022	0.024	0.005	0.035
			P7	0.03	0.022	0.006	0.011
			P8	0.01	0.022	0.001	0.042
			With medications
				Warfarin	Amlodipine	Carbimazole	Acarbose
			P1	0.241	0.225	0.15	0.139
			P2	0.404	0.401	0.378	0.338
			P3	0.231	0.219	0.145	0.134
			P4	0.368	0.33	0.25	0.272
			P5	0.328	0.284	0.307	0.275
			P6	0.396	0.383	0.332	0.302
			P7	0.331	0.283	0.23	0.225
			P8	0.279	0.264	0.21	0.212
				Warfarin	Amlodipine	Carbimazole	Acarbose
			P1	0.033	0.049	0.028	0.041
			P2	0.075	0.073	0.055	0.102
			P3	0.047	0.054	0.02	0.032
			P4	0.016	0.03	0.061	0.081
			P5	0.012	0.025	0.049	0.082
			P6	0.038	0.028	0.047	0.021
			P7	0.011	0.026	0.011	0.085
			P8	0.028	0.026	0.017	0.084
			Without medications
				Loperamide	Cabergoline	Meloxicam	Loratadine	Glimepiride
			P1	0.0905	0.0965	0.095	0.0985	0.0985
			P2	0.2535	0.2525	0.2485	0.3015	0.2885
			P3	0.092	0.1005	0.0895	0.0875	0.0895
			P4	0.2675	0.2545	0.2645	0.229	0.226
			P5	0.2905	0.2705	0.3135	0.3315	0.3175
			P6	0.27	0.266	0.3035	0.308	0.2935
			P7	0.272	0.272	0.3145	0.321	0.3145
			P8	0.263	0.2505	0.284	0.274	0.293
				Loperamide	Cabergoline	Meloxicam	Loratadine	Glimepiride
			P1	0.005	0.006	0.01	0.006	0.006
			P2	0.013	0.015	0.012	0.04	0.054
			P3	0.006	0.008	0.004	0.001	0.004
			P4	0.097	0.064	0.09	0.013	0.011
			P5	0.018	0.012	0.035	0.011	0.001
			P6	0.035	0.007	0.002	0.003	0.009
			P7	0.007	0.016	0.006	0.025	0.013
			P8	0.01	0.001	0.013	0.017	0.01
			Withn medications
				Loperamide	Cabergoline	Meloxicam	Loratadine	Glimepiride
			P1	0.1435	0.148	0.149	0.158	0.1665
			P2	0.3105	0.317	0.307	0.3385	0.3565
			P3	0.1645	0.1655	0.151	0.1515	0.152
			P4	0.3305	0.3605	0.2965	0.2695	0.3075
			P5	0.266	0.3985	0.2975	0.294	0.27
			P6	0.328	0.343	0.341	0.3405	0.3485
			P7	0.2465	0.3425	0.233	0.231	0.276
			P8	0.1925	0.264	0.2265	0.2305	0.2285
				Loperamide	Cabergoline	Meloxicam	Loratadine	Glimepiride
			P1	0.053	0.04	0.034	0.038	0.035
			P2	0.045	0.052	0.065	0.016	0.032
			P3	0.047	0.046	0.035	0.036	0.027
			P4	0.022	0.052	0.029	0.052	0.033
			P5	0.037	0.037	0.002	0.018	0.016
			P6	0.017	0.042	0.02	0.016	0.035
			P7	0.052	0.052	0.038	0.044	0.033
			P8	0.053	0.045	0.002	0.001	0.021
