# Supplementary material for: Probiotics Modulate Host Immune Response and Interact with the Gut Microbiota: Shaping Their Composition and Mediating Antibiotic Resistance
Source: Int J Mol Sci. 2023 Sep 7;24(18):13783. doi: 10.3390/ijms241813783 (PMC10531388; doi:10.3390/ijms241813783)
Supplement: Supplementary file 1 [file ijms-24-13783-s001.zip › Supplementary excel file S3.xlsx]

## Sheet: L. acidophilus
RGI Criteria	Drug Class	Resistance Mechanism	% identity of matching region
Loose	elfamycin antibiotic	antibiotic target alteration	70.66
Loose	fusidane antibiotic	antibiotic target alteration	69.22
Loose	rifamycin antibiotic	antibiotic target alteration, antibiotic target replacement	60.17
Loose	fluoroquinolone antibiotic	antibiotic target alteration	57.43
Loose	fluoroquinolone antibiotic	antibiotic target alteration	54.65
Loose	fluoroquinolone antibiotic, disinfecting agents and antiseptics	antibiotic efflux	54.11
Loose	fluoroquinolone antibiotic	antibiotic target alteration	53.3
Loose	lincosamide antibiotic	antibiotic efflux	52.85
Loose	fluoroquinolone antibiotic	antibiotic target alteration	50.43
Loose	fluoroquinolone antibiotic	antibiotic efflux	49.38
Loose	macrolide antibiotic, fluoroquinolone antibiotic, penam	antibiotic efflux	48.84
Loose	phosphonic acid antibiotic	antibiotic efflux	48.16
Loose	glycopeptide antibiotic	antibiotic target alteration	48
Loose	lincosamide antibiotic, streptogramin antibiotic, streptogramin A antibiotic, streptogramin B antibiotic, pleuromutilin antibiotic	antibiotic target protection	46.48
Loose	phosphonic acid antibiotic	antibiotic target alteration	45.35
Loose	rifamycin antibiotic	antibiotic inactivation	44
Loose	lincosamide antibiotic	antibiotic efflux	43.61
Loose	macrolide antibiotic, aminoglycoside antibiotic, oxazolidinone antibiotic, diaminopyrimidine antibiotic, phenicol antibiotic	antibiotic efflux	43.2
Loose	tetracycline antibiotic	antibiotic target protection	42.86
Loose	glycopeptide antibiotic	antibiotic target alteration	42.55
Loose	fluoroquinolone antibiotic, disinfecting agents and antiseptics	antibiotic efflux	42.22
Loose	macrolide antibiotic	antibiotic efflux	41.86
Loose	glycopeptide antibiotic	antibiotic target alteration	41.77
Loose	macrolide antibiotic	antibiotic efflux	41.63
Loose	phenicol antibiotic	antibiotic inactivation	41.51
Loose	phosphonic acid antibiotic	antibiotic efflux	41.03
Loose	macrolide antibiotic, aminoglycoside antibiotic, oxazolidinone antibiotic, diaminopyrimidine antibiotic, phenicol antibiotic	antibiotic efflux	40.72
Loose	aminocoumarin antibiotic	antibiotic efflux	40.62
Loose	macrolide antibiotic	antibiotic efflux	40.26
Loose	phosphonic acid antibiotic	antibiotic efflux	40.18
Loose	rifamycin antibiotic	antibiotic inactivation	40
Loose	monobactam, carbapenem, cephalosporin, cephamycin, penam, phenicol antibiotic, penem	antibiotic efflux	40

## Sheet: L. gasseri
RGI Criteria	Drug Class	Resistance Mechanism	% identity of matching region
Loose	elfamycin antibiotic	antibiotic target alteration	71.17
Loose	fusidane antibiotic	antibiotic target alteration	69.22
Loose	rifamycin antibiotic	antibiotic target alteration, antibiotic target replacement	61.12
Loose	glycopeptide antibiotic	antibiotic target alteration	58.73
Loose	fluoroquinolone antibiotic	antibiotic target alteration	58.69
Loose	fluoroquinolone antibiotic	antibiotic target alteration	55.54
Loose	fluoroquinolone antibiotic	antibiotic target alteration	54.82
Loose	fluoroquinolone antibiotic, disinfecting agents and antiseptics	antibiotic efflux	53.91
Loose	lincosamide antibiotic	antibiotic efflux	52.36
Loose	fluoroquinolone antibiotic	antibiotic target alteration	50.31
Loose	fluoroquinolone antibiotic	antibiotic efflux	49.02
Loose	phosphonic acid antibiotic	antibiotic efflux	48.91
Loose	glycopeptide antibiotic	antibiotic target alteration	47.58
Loose	rifamycin antibiotic	antibiotic inactivation	46
Loose	phosphonic acid antibiotic	antibiotic target alteration	45.39
Loose	lincosamide antibiotic, streptogramin antibiotic, streptogramin A antibiotic, streptogramin B antibiotic, pleuromutilin antibiotic	antibiotic target protection	44.38
Loose	tetracycline antibiotic	antibiotic target protection	43.57
Loose	glycopeptide antibiotic	antibiotic target alteration	43.5
Loose	macrolide antibiotic, aminoglycoside antibiotic, oxazolidinone antibiotic, diaminopyrimidine antibiotic, phenicol antibiotic	antibiotic efflux	42.92
Loose	phosphonic acid antibiotic	antibiotic efflux	42.67
Loose	nitroimidazole antibiotic	antibiotic efflux	41.92
Loose	peptide antibiotic	antibiotic efflux	41.74
Loose	macrolide antibiotic	antibiotic efflux	40.77
Loose	macrolide antibiotic	antibiotic efflux	40.72
Loose	glycopeptide antibiotic	antibiotic target alteration	40.43

## Sheet: L. salivarius
RGI Criteria	Drug Class	Resistance Mechanism	% identity of matching region	% length of reference sequence
Loose	elfamycin antibiotic	antibiotic target alteration	73.03	100.25
Loose	fusidane antibiotic	antibiotic target alteration	72.58	100.58
Loose	rifamycin antibiotic	antibiotic target alteration, antibiotic target replacement	71.24	101.1
Loose	fluoroquinolone antibiotic	antibiotic target alteration	59.94	102.35
Loose	peptide antibiotic	antibiotic target alteration	56.8	107.22
Loose	fluoroquinolone antibiotic	antibiotic target alteration	56.77	105.65
Loose	phenicol antibiotic	antibiotic inactivation	55.36	111.4
Loose	fluoroquinolone antibiotic	antibiotic target alteration	55.01	105.2
Loose	lincosamide antibiotic	antibiotic efflux	54.44	89.31
Loose	fluoroquinolone antibiotic, disinfecting agents and antiseptics	antibiotic efflux	53.3	104.11
Loose	fluoroquinolone antibiotic	antibiotic efflux	52.92	102.3
Loose	streptogramin antibiotic, streptogramin A antibiotic	antibiotic inactivation	52.46	99.06
Loose	streptogramin antibiotic, streptogramin A antibiotic	antibiotic inactivation	52.46	99.06
Loose	disinfecting agents and antiseptics, isoniazid-like antibiotic	antibiotic target alteration	50.61	96.18
Loose	lincosamide antibiotic, streptogramin antibiotic, streptogramin A antibiotic, streptogramin B antibiotic, pleuromutilin antibiotic	antibiotic target protection	49.9	99
Loose	glycopeptide antibiotic	antibiotic target alteration	49.33	99.13
Loose	peptide antibiotic	antibiotic target alteration	48.86	99.08
Loose	phosphonic acid antibiotic	antibiotic efflux	48.84	99.51
Loose	peptide antibiotic	antibiotic target alteration	47.89	101.56
Loose	diaminopyrimidine antibiotic	antibiotic target replacement	46.97	47.83
Loose	carbapenem, cephalosporin, cephamycin, penam	antibiotic inactivation	46.77	98.98
Loose	glycopeptide antibiotic	antibiotic target alteration	45.33	101.72
Loose	phenicol antibiotic	antibiotic inactivation	45.31	85.17
Loose	phosphonic acid antibiotic	antibiotic efflux	44.68	99.75
Loose	tetracycline antibiotic	antibiotic target protection	44.37	92.46
Loose	macrolide antibiotic	antibiotic efflux	44.14	35.25
Loose	diaminopyrimidine antibiotic	antibiotic target replacement	43.24	53.37
Loose	phosphonic acid antibiotic	antibiotic target alteration	43.03	100.48
Loose	macrolide antibiotic	antibiotic efflux	42.99	36.18
Loose	fluoroquinolone antibiotic, diaminopyrimidine antibiotic, phenicol antibiotic	antibiotic efflux	42.67	105.31
Loose	lincosamide antibiotic	antibiotic efflux	42.64	100.21
Loose	macrolide antibiotic, fluoroquinolone antibiotic, rifamycin antibiotic	antibiotic efflux	42.62	100.35
Loose	pleuromutilin antibiotic	antibiotic efflux	42.37	97.99
Loose	rifamycin antibiotic	antibiotic inactivation	42	64.82
Loose	glycopeptide antibiotic	antibiotic target alteration	41.56	100.43
Loose	macrolide antibiotic	antibiotic efflux	40.54	34.78

## Sheet: L. rhamnosus
RGI Criteria	Drug Class	Resistance Mechanism	% identity of matching region
Loose	elfamycin antibiotic	antibiotic target alteration	72.45
Loose	rifamycin antibiotic	antibiotic target alteration, antibiotic target replacement	71.71
Loose	fusidane antibiotic	antibiotic target alteration	71.43
Loose	fluoroquinolone antibiotic	antibiotic target alteration	59.12
Loose	lincosamide antibiotic	antibiotic efflux	56.37
Loose	fluoroquinolone antibiotic	antibiotic target alteration	55.56
Loose	lincosamide antibiotic, streptogramin antibiotic, streptogramin A antibiotic, streptogramin B antibiotic, pleuromutilin antibiotic	antibiotic target protection	54.03
Loose	fluoroquinolone antibiotic, disinfecting agents and antiseptics	antibiotic efflux	53.74
Loose	fluoroquinolone antibiotic	antibiotic target alteration	53.09
Loose	fluoroquinolone antibiotic	antibiotic efflux	53.01
Loose	glycopeptide antibiotic	antibiotic target alteration	49.78
Loose	streptogramin antibiotic, streptogramin A antibiotic	antibiotic inactivation	48.44
Loose	peptide antibiotic	antibiotic target alteration	47.94
Loose	peptide antibiotic	antibiotic target alteration	47.75
Loose	peptide antibiotic	antibiotic target alteration	47.62
Loose	glycopeptide antibiotic	antibiotic target alteration	47.11
Loose	fluoroquinolone antibiotic, cephalosporin, glycylcycline, penam, tetracycline antibiotic, rifamycin antibiotic, phenicol antibiotic, disinfecting agents and antiseptics	antibiotic target alteration, antibiotic efflux	46.67
Loose	phosphonic acid antibiotic	antibiotic target alteration	45.97
Loose	macrolide antibiotic	antibiotic efflux	45.05
Loose	phosphonic acid antibiotic	antibiotic efflux	44.68
Loose	peptide antibiotic	antibiotic inactivation	44.12
Loose	macrolide antibiotic	antibiotic efflux	43.96
Loose	fluoroquinolone antibiotic, disinfecting agents and antiseptics	antibiotic efflux	43.61
Loose	fluoroquinolone antibiotic, cephalosporin, glycylcycline, penam, tetracycline antibiotic, rifamycin antibiotic, phenicol antibiotic, disinfecting agents and antiseptics	antibiotic target alteration, antibiotic efflux	43.48
Loose	cephalosporin, penam	antibiotic inactivation	43.4
Loose	pleuromutilin antibiotic	antibiotic efflux	43.21
Loose	tetracycline antibiotic	antibiotic inactivation	43.18
Loose	macrolide antibiotic	antibiotic efflux	43.05
Loose	macrolide antibiotic, aminoglycoside antibiotic, oxazolidinone antibiotic, diaminopyrimidine antibiotic, phenicol antibiotic	antibiotic efflux	42.47
Loose	macrolide antibiotic, fluoroquinolone antibiotic, rifamycin antibiotic	antibiotic efflux	42
Loose	streptogramin antibiotic, streptogramin A antibiotic	antibiotic inactivation	41.67
Loose	diaminopyrimidine antibiotic	antibiotic target replacement	40.74
Loose	rifamycin antibiotic	antibiotic inactivation	40.74
Loose	macrolide antibiotic	antibiotic efflux	40.27
Loose	tetracycline antibiotic	antibiotic target protection	40

## Sheet: L. casei
RGI Criteria	Drug Class	Resistance Mechanism	% identity of matching region
Loose	elfamycin antibiotic	antibiotic target alteration	72.96
Loose	rifamycin antibiotic	antibiotic target alteration, antibiotic target replacement	71.76
Loose	fusidane antibiotic	antibiotic target alteration	71.28
Loose	fluoroquinolone antibiotic	antibiotic target alteration	59.28
Loose	lincosamide antibiotic	antibiotic efflux	56.37
Loose	fluoroquinolone antibiotic	antibiotic target alteration	55.4
Loose	lincosamide antibiotic, streptogramin antibiotic, streptogramin A antibiotic, streptogramin B antibiotic, pleuromutilin antibiotic	antibiotic target protection	55.24
Loose	fluoroquinolone antibiotic, disinfecting agents and antiseptics	antibiotic efflux	53.74
Loose	fluoroquinolone antibiotic	antibiotic target alteration	53.09
Loose	fluoroquinolone antibiotic	antibiotic efflux	51.6
Loose	glycopeptide antibiotic	antibiotic target alteration	49.78
Loose	glycopeptide antibiotic	antibiotic target alteration	49.25
Loose	peptide antibiotic	antibiotic target alteration	47.29
Loose	peptide antibiotic	antibiotic target alteration	47.02
Loose	lincosamide antibiotic	antibiotic efflux	46.84
Loose	phosphonic acid antibiotic	antibiotic target alteration	45.97
Loose	glycopeptide antibiotic	antibiotic target alteration	45.78
Loose	phosphonic acid antibiotic	antibiotic efflux	45.22
Loose	macrolide antibiotic	antibiotic efflux	44.88
Loose	bicyclomycin-like antibiotic	antibiotic efflux	44.23
Loose	macrolide antibiotic	antibiotic efflux	44.07
Loose	fluoroquinolone antibiotic, disinfecting agents and antiseptics	antibiotic efflux	43.42
Loose	pleuromutilin antibiotic	antibiotic efflux	43.37
Loose	macrolide antibiotic, fluoroquinolone antibiotic, monobactam, carbapenem, cephalosporin, cephamycin, penam, tetracycline antibiotic, peptide antibiotic, aminocoumarin antibiotic, diaminopyrimidine antibiotic, sulfonamide antibiotic, phenicol antibiotic, penem	antibiotic efflux	43.14
Loose	macrolide antibiotic	antibiotic efflux	43
Loose	peptide antibiotic	antibiotic inactivation	42.65
Loose	rifamycin antibiotic	antibiotic inactivation	42.59
Loose	macrolide antibiotic, aminoglycoside antibiotic, oxazolidinone antibiotic, diaminopyrimidine antibiotic, phenicol antibiotic	antibiotic efflux	42.47
Loose	macrolide antibiotic, fluoroquinolone antibiotic, rifamycin antibiotic	antibiotic efflux	41.82
Loose	macrolide antibiotic	antibiotic efflux	41.7
Loose	streptogramin antibiotic, streptogramin A antibiotic	antibiotic inactivation	41.67
Loose	macrolide antibiotic, fluoroquinolone antibiotic, rifamycin antibiotic	antibiotic efflux	41.18
Loose	glycopeptide antibiotic	antibiotic target alteration	41.12
Loose	diaminopyrimidine antibiotic	antibiotic target replacement	40.74
Loose	lincosamide antibiotic	antibiotic efflux	40.04
Loose	tetracycline antibiotic	antibiotic target protection	40

## Sheet: L. delbrueckii
RGI Criteria	Drug Class	Resistance Mechanism	% identity of matching region
Loose	elfamycin antibiotic	antibiotic target alteration	72.12
Loose	fusidane antibiotic	antibiotic target alteration	69.61
Loose	fluoroquinolone antibiotic	antibiotic efflux	60.22
Loose	rifamycin antibiotic	antibiotic target alteration, antibiotic target replacement	60.05
Loose	fluoroquinolone antibiotic	antibiotic target alteration	59.47
Loose	lincosamide antibiotic	antibiotic efflux	56.67
Loose	phenicol antibiotic	antibiotic inactivation	54.9
Loose	macrolide antibiotic, fluoroquinolone antibiotic, rifamycin antibiotic	antibiotic efflux	54.55
Loose	fluoroquinolone antibiotic	antibiotic target alteration	53.16
Loose	fluoroquinolone antibiotic	antibiotic target alteration	53.09
Loose	fluoroquinolone antibiotic, disinfecting agents and antiseptics	antibiotic efflux	52.81
Loose	fluoroquinolone antibiotic	antibiotic efflux	51.15
Loose	fluoroquinolone antibiotic	antibiotic efflux	50.6
Loose	fluoroquinolone antibiotic	antibiotic target alteration	49.19
Loose	streptogramin antibiotic, streptogramin A antibiotic	antibiotic inactivation	49.02
Loose	phosphonic acid antibiotic	antibiotic efflux	47.18
Loose	streptogramin antibiotic, streptogramin A antibiotic	antibiotic inactivation	46.88
Loose	glycopeptide antibiotic	antibiotic target alteration	46.67
Loose	streptogramin antibiotic, streptogramin A antibiotic	antibiotic inactivation	44.9
Loose	rifamycin antibiotic	antibiotic inactivation	44.74
Loose	macrolide antibiotic	antibiotic efflux	44.19
Loose	phosphonic acid antibiotic	antibiotic target alteration	43.91
Loose	disinfecting agents and antiseptics, isoniazid-like antibiotic	antibiotic target alteration	43.53
Loose	lincosamide antibiotic, streptogramin antibiotic, pleuromutilin antibiotic	antibiotic target protection	43.48
Loose	tetracycline antibiotic	antibiotic target protection	42.66
Loose	glycopeptide antibiotic	antibiotic target alteration	42.61
Loose	lincosamide antibiotic, streptogramin antibiotic, streptogramin A antibiotic, streptogramin B antibiotic, pleuromutilin antibiotic	antibiotic target protection	42.11
Loose	glycopeptide antibiotic	antibiotic target alteration	41.18
Loose	glycopeptide antibiotic	antibiotic target alteration	40.61
Loose	tetracycline antibiotic	antibiotic target protection	40.48
Loose	fluoroquinolone antibiotic, disinfecting agents and antiseptics	antibiotic efflux	40.45

## Sheet: L. plantarum
RGI Criteria	Drug Class	Resistance Mechanism	% identity of matching region
Strict	glycopeptide antibiotic	antibiotic target alteration	31.93
Loose	elfamycin antibiotic	antibiotic target alteration	71.76
Loose	rifamycin antibiotic	antibiotic target alteration, antibiotic target replacement	69.94
Loose	aminocoumarin antibiotic	antibiotic target alteration	65.13
Loose	phosphonic acid antibiotic	antibiotic target alteration	59.52
Loose	fluoroquinolone antibiotic	antibiotic target alteration	56.57
Loose	lincosamide antibiotic	antibiotic efflux	56.18
Loose	fluoroquinolone antibiotic, disinfecting agents and antiseptics	antibiotic efflux	55.95
Loose	fluoroquinolone antibiotic	antibiotic target alteration	55.82
Loose	streptogramin antibiotic, streptogramin A antibiotic	antibiotic inactivation	52.94
Loose	glycopeptide antibiotic	antibiotic target alteration	51.11
Loose	phenicol antibiotic	antibiotic inactivation	50.98
Loose	peptide antibiotic	antibiotic target alteration	50.1
Loose	tetracycline antibiotic	antibiotic efflux	50
Loose	fluoroquinolone antibiotic	antibiotic efflux	49.82
Loose	streptogramin antibiotic, streptogramin A antibiotic	antibiotic inactivation	48.98
Loose	glycopeptide antibiotic	antibiotic target alteration	47.32
Loose	disinfecting agents and antiseptics, isoniazid-like antibiotic	antibiotic target alteration	47.24
Loose	phenicol antibiotic	antibiotic inactivation	47.06
Loose	phosphonic acid antibiotic	antibiotic efflux	46.72
Loose	peptide antibiotic	antibiotic target alteration	46.24
Loose	phosphonic acid antibiotic	antibiotic efflux	46.05
Loose	macrolide antibiotic, aminoglycoside antibiotic, oxazolidinone antibiotic, diaminopyrimidine antibiotic, phenicol antibiotic	antibiotic efflux	45.13
Loose	phosphonic acid antibiotic	antibiotic target alteration	45.11
Loose	lincosamide antibiotic	antibiotic efflux	45.11
Loose	fluoroquinolone antibiotic, disinfecting agents and antiseptics	antibiotic efflux	45.05
Loose	phenicol antibiotic	antibiotic inactivation	44.64
Loose	tetracycline antibiotic	antibiotic efflux	44.26
Loose	pleuromutilin antibiotic	antibiotic efflux	43.68
Loose	streptogramin antibiotic, streptogramin A antibiotic	antibiotic inactivation	43.14
Loose	tetracycline antibiotic	antibiotic target protection	42.25
Loose	fluoroquinolone antibiotic, disinfecting agents and antiseptics	antibiotic efflux	42.24
Loose	diaminopyrimidine antibiotic	antibiotic target replacement	42.17
Loose	streptogramin antibiotic, streptogramin A antibiotic	antibiotic inactivation	42.03
Loose	rifamycin antibiotic	antibiotic inactivation	42
Loose	tetracycline antibiotic	antibiotic efflux	41.94
Loose	fluoroquinolone antibiotic, cephalosporin, penam, tetracycline antibiotic, peptide antibiotic, disinfecting agents and antiseptics	antibiotic efflux	41.75
Loose	macrolide antibiotic, aminoglycoside antibiotic, oxazolidinone antibiotic, diaminopyrimidine antibiotic, phenicol antibiotic	antibiotic efflux	41.72
Loose	macrolide antibiotic	antibiotic efflux	41.52
Loose	fluoroquinolone antibiotic, diaminopyrimidine antibiotic, phenicol antibiotic	antibiotic efflux	41.33
Loose	fusidane antibiotic	antibiotic target protection	41.09
Loose	macrolide antibiotic, fluoroquinolone antibiotic, rifamycin antibiotic	antibiotic efflux	40.94
Loose	peptide antibiotic	antibiotic target alteration	40.79
Loose	disinfecting agents and antiseptics	antibiotic efflux	40.76
Loose	disinfecting agents and antiseptics	antibiotic efflux	40.59
Loose	fluoroquinolone antibiotic	antibiotic target alteration	40.43
Loose	macrolide antibiotic	antibiotic efflux	40

## Sheet: L. paracasei
RGI Criteria	Drug Class	Resistance Mechanism	% identity of matching region
Strict	disinfecting agents and antiseptics	antibiotic efflux	38.24
Loose	elfamycin antibiotic	antibiotic target alteration	72.19
Loose	rifamycin antibiotic	antibiotic target alteration, antibiotic target replacement	71.62
Loose	fusidane antibiotic	antibiotic target alteration	71
Loose	fluoroquinolone antibiotic	antibiotic target alteration	59.12
Loose	macrolide antibiotic, fluoroquinolone antibiotic	antibiotic efflux	58.77
Loose	macrolide antibiotic, fluoroquinolone antibiotic	antibiotic efflux	58.23
Loose	lincosamide antibiotic	antibiotic efflux	56.37
Loose	fluoroquinolone antibiotic	antibiotic target alteration	55.4
Loose	fluoroquinolone antibiotic, disinfecting agents and antiseptics	antibiotic efflux	53.74
Loose	lincosamide antibiotic, streptogramin antibiotic, streptogramin A antibiotic, streptogramin B antibiotic, pleuromutilin antibiotic	antibiotic target protection	53.32
Loose	fluoroquinolone antibiotic	antibiotic target alteration	53.09
Loose	streptogramin antibiotic, streptogramin A antibiotic	antibiotic inactivation	51.67
Loose	fluoroquinolone antibiotic	antibiotic efflux	51.6
Loose	glycopeptide antibiotic	antibiotic target alteration	49.78
Loose	peptide antibiotic	antibiotic target alteration	48.95
Loose	glycopeptide antibiotic	antibiotic target alteration	47.56
Loose	lincosamide antibiotic	antibiotic efflux	47.37
Loose	peptide antibiotic	antibiotic target alteration	47.27
Loose	glycopeptide antibiotic	antibiotic target alteration	47.14
Loose	peptide antibiotic	antibiotic target alteration	47.13
Loose	streptogramin antibiotic, streptogramin A antibiotic	antibiotic inactivation	46.88
Loose	peptide antibiotic	antibiotic inactivation	46.43
Loose	phosphonic acid antibiotic	antibiotic target alteration	45.73
Loose	phosphonic acid antibiotic	antibiotic efflux	45.03
Loose	monobactam, carbapenem, cephalosporin, cephamycin, penam, phenicol antibiotic, penem	antibiotic efflux	44.78
Loose	macrolide antibiotic	antibiotic efflux	44.44
Loose	pleuromutilin antibiotic	antibiotic efflux	43.53
Loose	fluoroquinolone antibiotic, disinfecting agents and antiseptics	antibiotic efflux	42.98
Loose	macrolide antibiotic	antibiotic efflux	42.92
Loose	macrolide antibiotic	antibiotic efflux	42.6
Loose	diaminopyrimidine antibiotic	antibiotic target replacement	41.36
Loose	macrolide antibiotic, fluoroquinolone antibiotic, rifamycin antibiotic	antibiotic efflux	41.17
Loose	fluoroquinolone antibiotic, disinfecting agents and antiseptics	antibiotic efflux	40.99
Loose	macrolide antibiotic	antibiotic efflux	40.72
Loose	macrolide antibiotic, aminoglycoside antibiotic, oxazolidinone antibiotic, diaminopyrimidine antibiotic, phenicol antibiotic	antibiotic efflux	40.52
Loose	tetracycline antibiotic	antibiotic target protection	40

## Sheet: Lactococcus lactis
RGI Criteria	Drug Class	Resistance Mechanism	% identity of matching region
Strict	disinfecting agents and antiseptics	antibiotic efflux	46.67
Perfect	lincosamide antibiotic	antibiotic efflux	100
Loose	disinfecting agents and antiseptics	antibiotic efflux	80
Loose	elfamycin antibiotic	antibiotic target alteration	71.76
Loose	fusidane antibiotic	antibiotic target alteration	71.35
Loose	streptogramin antibiotic, streptogramin A antibiotic	antibiotic inactivation	62.75
Loose	fluoroquinolone antibiotic	antibiotic target alteration	60.86
Loose	rifamycin antibiotic	antibiotic target alteration, antibiotic target replacement	60.39
Loose	fluoroquinolone antibiotic	antibiotic target alteration	57.5
Loose	peptide antibiotic	antibiotic target alteration	57.22
Loose	phosphonic acid antibiotic	antibiotic target alteration	56.4
Loose	fluoroquinolone antibiotic	antibiotic efflux	55.83
Loose	fluoroquinolone antibiotic	antibiotic target alteration	54.26
Loose	lincosamide antibiotic, streptogramin antibiotic, streptogramin A antibiotic, pleuromutilin antibiotic	antibiotic target protection	53.44
Loose	glycopeptide antibiotic	antibiotic target alteration	52.6
Loose	fluoroquinolone antibiotic, disinfecting agents and antiseptics	antibiotic efflux	51.57
Loose	fluoroquinolone antibiotic	antibiotic efflux	51.47
Loose	macrolide antibiotic	antibiotic efflux	48.7
Loose	rifamycin antibiotic	antibiotic inactivation	48.28
Loose	streptogramin antibiotic, streptogramin A antibiotic	antibiotic inactivation	47.06
Loose	phosphonic acid antibiotic	antibiotic efflux	46.34
Loose	cephalosporin, cephamycin, penam	antibiotic target alteration	46.11
Loose	peptide antibiotic	antibiotic target alteration	45.87
Loose	disinfecting agents and antiseptics, isoniazid-like antibiotic	antibiotic target alteration	44.76
Loose	glycopeptide antibiotic	antibiotic target alteration	43.14
Loose	glycopeptide antibiotic	antibiotic target alteration	43.11
Loose	pleuromutilin antibiotic	antibiotic efflux	42.63
Loose	fluoroquinolone antibiotic, disinfecting agents and antiseptics	antibiotic efflux	41.74
Loose	tetracycline antibiotic	antibiotic target protection	41.67
Loose	cephalosporin, cephamycin, penam	antibiotic target alteration	41.63
Loose	aminoglycoside antibiotic	antibiotic efflux	41.48
Loose	macrolide antibiotic	antibiotic efflux	41.18
Loose	macrolide antibiotic	antibiotic efflux	41.13
Loose	peptide antibiotic	antibiotic target alteration	41.03

## Sheet: B. bifidum
RGI Criteria	Drug Class	Resistance Mechanism	% identity of matching region
Strict	rifamycin antibiotic	antibiotic target alteration, antibiotic target replacement	91.55
Strict	glycopeptide antibiotic	antibiotic target alteration	47.06
Strict	mupirocin-like antibiotic	antibiotic target alteration	99.46
Loose	elfamycin antibiotic	antibiotic target alteration	71.5
Loose	streptogramin antibiotic, streptogramin A antibiotic	antibiotic inactivation	60
Loose	fusidane antibiotic	antibiotic target alteration	57.63
Loose	fluoroquinolone antibiotic	antibiotic target alteration	53.41
Loose	peptide antibiotic	antibiotic target alteration	52.33
Loose	fluoroquinolone antibiotic	antibiotic efflux	51.05
Loose	fluoroquinolone antibiotic	antibiotic target alteration	50.21
Loose	glycylcycline, tetracycline antibiotic	antibiotic inactivation	50
Loose	mupirocin-like antibiotic	antibiotic target alteration	49.06
Loose	rifamycin antibiotic	antibiotic target protection	48.15
Loose	fluoroquinolone antibiotic	antibiotic target alteration	48.04
Loose	fluoroquinolone antibiotic	antibiotic efflux	47.22
Loose	phosphonic acid antibiotic	antibiotic target alteration	46.53
Loose	diaminopyrimidine antibiotic	antibiotic target replacement	45.67
Loose	macrolide antibiotic	antibiotic efflux	45.54
Loose	pleuromutilin antibiotic	antibiotic target alteration	45.24
Loose	salicylic acid antibiotic	antibiotic target alteration	44.16
Loose	glycopeptide antibiotic	antibiotic target alteration	43.01
Loose	fluoroquinolone antibiotic	antibiotic target alteration	42.41
Loose	fluoroquinolone antibiotic, disinfecting agents and antiseptics	antibiotic efflux	41.92
Loose	glycopeptide antibiotic	antibiotic target alteration	41.82
Loose	macrolide antibiotic, fluoroquinolone antibiotic, lincosamide antibiotic, carbapenem, cephalosporin, tetracycline antibiotic, rifamycin antibiotic, diaminopyrimidine antibiotic, phenicol antibiotic, penem	antibiotic efflux	41.67
Loose	glycopeptide antibiotic	antibiotic target alteration	40.97
Loose	lincosamide antibiotic	antibiotic efflux	40.85
Loose	macrolide antibiotic	antibiotic efflux	40.68

[truncated: 5 more sheets: B. longum, B. breve, B. subtilis, B. lactis, S. thermophilus]
